# Supplementary material for: Immune Checkpoint Inhibitors and Pregnancy: Analysis of the VigiBase® Spontaneous Reporting System
Source: Cancers (Basel). 2022 Dec 28;15(1):173. doi: 10.3390/cancers15010173 (PMC9818632; doi:10.3390/cancers15010173)
Supplement: Supplementary file 1 [file cancers-15-00173-s001.zip]

Archive with 1 entries (1 files):
- cancers-2042593-supplementary.pdf
